# Supplementary material for: Primary care telehealth utilization by access-challenged populations in Medicare Advantage
Source: Health Aff Sch. 2024 Sep 28;2(10):qxae120. doi: 10.1093/haschl/qxae120 (PMC11465365; doi:10.1093/haschl/qxae120)
Supplement: qxae120_Supplementary_Data [file qxae120_supplementary_data.zip]

Archive with 2 entries (2 files):
- ICMJE coi_disclosure_.docx
- Supplement.docx
